# Supplementary material for: Early Biofilm Formation on the Drain Tip after Total Knee Arthroplasty Is Not Associated with Prosthetic Joint Infection: A Pilot Prospective Case Series Study of a Single Center
Source: Healthcare (Basel). 2024 Jan 31;12(3):366. doi: 10.3390/healthcare12030366 (PMC10855896; doi:10.3390/healthcare12030366)
Supplement: Supplementary file 1 [file healthcare-12-00366-s001.zip]

Archive with 26 entries (22 files):
- 586200 immagine panoramica catetere.TIF
- grado 0/
- grado 0/5758 GR.tif
- grado 0/586302.TIF
- grado 0/589400 , coagulo ematico con gr e gb.TIF
- grado 1/
- grado 1/5758_02.tif
- grado 1/5758_021.jpg
- grado 1/5759_02.tif
- grado 1/5864006.TIF
- grado 1/5865_1 tappeto globuli bianchi.tif
- grado 1/5868_3.tif
- grado 2/
- grado 2/5761_04.tif
- grado 2/5762_03.tif
- grado 2/5858003.TIF
- grado 2/589602.TIF
- grado 3/
- grado 3/5752002.TIF
- grado 3/5752005.TIF
- grado 3/5752007.TIF
- grado 3/5752_01.tif
- grado 3/5752_04.tif
- grado 3/581809.TIF
- grado 3/586201.TIF
- grado 3/586203.TIF
